# Supplementary material for: Advanced Detection and Therapeutic Monitoring of Atherosclerotic Plaque Using CD36-Targeted Lipid Core Probe
Source: Pharmaceutics. 2025 Mar 30;17(4):444. doi: 10.3390/pharmaceutics17040444 (PMC12030024; doi:10.3390/pharmaceutics17040444)
Supplement: Supplementary file 1 [file pharmaceutics-17-00444-s001.zip]

Archive with 1 entries (1 files):
- pharmaceutics-3449582-supplementary.pdf
